# Supplementary material for: Multi-omics analysis reveals associations among endophytic microbiome shifts, host transcriptional responses, and metabolic variation across variegated leaf sectors of Aspidistra elatior
Source: Front Plant Sci. 2026 Jul 8;17:1860906. doi: 10.3389/fpls.2026.1860906 (PMC13388911; doi:10.3389/fpls.2026.1860906)
Supplement: Supplementary file 4 [file Table1.xlsx]

## Sheet: Sheet1
Supplementary Table S1. Host-read filtering statistics for bacterial 16S amplicon sequencing.
Sample	Before	after	Removed chloroplast reads	Removal ratio (%)
GGreen1	90463	86516	3947	4.36
GGreen2	69850	68073	1777	2.54
GGreen3	77267	73980	3287	4.25
SGreen1	97198	95821	1377	1.42
SGreen2	114145	112689	1456	1.28
SGreen3	88628	87948	680	0.77
SSpot1	88250	86537	1713	1.94
SSpot2	97679	95648	2031	2.08
SSpot3	92459	90379	2080	2.25
Note：“before or after” represent Reads in the ASV abundance table before and after chloroplast filtering
