# Supplementary material for: Multi-omics analysis reveals associations among endophytic microbiome shifts, host transcriptional responses, and metabolic variation across variegated leaf sectors of Aspidistra elatior
Source: Front Plant Sci. 2026 Jul 8;17:1860906. doi: 10.3389/fpls.2026.1860906 (PMC13388911; doi:10.3389/fpls.2026.1860906)
Supplement: Supplementary file 5 [file Table2.xlsx]

## Sheet: Supp Table SXX
Supplementary Table S2. Sequencing-depth statistics for bacterial 16S amplicon sequencing
Non-singleton reads retained per sample ranged from 64,996 to 93,203. These values are used as the final sequencing-depth indicator for downstream bacterial community analysis.
Sample ID	Group	Reads entering ASV processing	Filtered reads	Denoised reads	Merged reads	Non-chimeric reads	Non-singleton reads	Final retention (%)
GGreen1	GG	98749	95476	94557	91425	65607	65594	0.66425
GGreen2	GG	94448	91580	91084	89569	74567	74564	0.789471
GGreen3	GG	99359	95773	95161	92516	71301	71299	0.71759
SGreen1	SG	97854	94574	94132	92803	77369	77368	0.790647
SGreen2	SG	92483	89334	88624	86763	65001	64996	0.702789
SGreen3	SG	100722	97542	97309	97025	91733	91733	0.910754
SSpot1	SS	101128	97415	97150	96778	91200	91200	0.901827
SSpot2	SS	76351	73621	73411	73035	68898	68898	0.902385
SSpot3	SS	106368	103258	103036	102602	93203	93203	0.876232
Group-level summary
Group	n	Input reads (mean ± SD)	Non-singleton reads (mean ± SD)	Non-singleton range	Final retention (%) mean ± SD
GG	3	97519 ± 2677	70486 ± 4540	65,594–74,564	72.38 ± 6.28
SG	3	97020 ± 4182	78032 ± 13381	64,996–91,733	80.14 ± 10.44
SS	3	94616 ± 16033	84434 ± 13492	68,898–93,203	89.35 ± 1.49
Notes
Input reads represent raw reads before quality filtering. Filtered, denoised, merged, non-chimeric, and non-singleton reads correspond to successive steps of the amplicon sequence processing workflow.
Non-singleton reads represent the final retained reads after quality filtering, denoising, merging, chimera removal, and singleton removal.
